# Supplementary material for: Down Syndrome in Children: A Primary Immunodeficiency with Immune Dysregulation
Source: Children (Basel). 2024 Oct 17;11(10):1251. doi: 10.3390/children11101251 (PMC11506678; doi:10.3390/children11101251)
Supplement: Supplementary file 1 [file children-11-01251-s001.zip]

Archive with 1 entries (1 files):
- children-3225960-supplementary.pdf
